# Supplementary material for: Distinct Stress Appraisal Dimensions, Insomnia, and Physical Activity as Differential Pathways to Psychological Distress: A Cross-Sectional Study in Tunisian University Students
Source: Healthcare (Basel). 2026 Jul 9;14(14):2056. doi: 10.3390/healthcare14142056 (PMC13409784; doi:10.3390/healthcare14142056)
Supplement: Supplementary file 1 [file healthcare-14-02056-s001.zip]

Archive with 1 entries (1 files):
- healthcare-4354158-supplementary.pdf
